# Supplementary material for: Hands Ahead in Mind and Motion: Active Inference in Peripersonal Hand Space
Source: Vision (Basel). 2019 Apr 18;3(2):15. doi: 10.3390/vision3020015 (PMC6802774; doi:10.3390/vision3020015)
Supplement: Supplementary file 1 [file vision-03-00015-s001.zip]

Archive with 4 entries (3 files):
- vision-465171-s/
- vision-465171-s/Supplementary1.zip
- vision-465171-s/Supplementary2.docx
- vision-465171-s/Supplementary3.zip
